# Supplementary material for: Clinical Pathologic Profiles of Helicobacter pylori Reveal Age-Specific Peaking with Concomitant Chronic Gastric Inflammation, Robust Immunity, and Tissue Alterations Implying Potential Predisposition to Malignancy in Ha’il, Saudi Arabia
Source: J Clin Med. 2025 Apr 11;14(8):2643. doi: 10.3390/jcm14082643 (PMC12028268; doi:10.3390/jcm14082643)
Supplement: Supplementary file 1 [file jcm-14-02643-s001.zip]

Archive with 1 entries (1 files):
- jcm-3563327-supplementary.pdf
